# Supplementary material for: New Crepidotus (Agaricales, Crepidotaceae) findings in China: Crepidotuscinereofuscus sp. nov. and record of C.stenocystis
Source: Biodivers Data J. 2025 Jul 14;13:e153245. doi: 10.3897/BDJ.13.e153245 (PMC12280969; doi:10.3897/BDJ.13.e153245)
Supplement: XML Treatment for Crepidotus cinereofuscus [file BDJ.13.e153245-treatment1.xml]

<!DOCTYPE tp:taxon-treatment
  PUBLIC "-//TaxonX//DTD Taxonomic Treatment Publishing DTD v0 20100105//EN" "tax-treatment-NSO.dtd">
<tp:taxon-treatment xmlns:tp="http://www.plazi.org/taxpub"><tp:treatment-meta><mixed-citation publication-type="journal"><person-group><name><surname>Yang</surname><given-names>Xiaopo</given-names></name><name><surname>Han</surname><given-names>Menghui</given-names></name><name><surname>Wei</surname><given-names>Tiezheng</given-names></name><name><surname>Liu</surname><given-names>TieZhi</given-names></name></person-group><article-title>New <italic><tp:taxon-name><tp:taxon-name-part taxon-name-part-type="genus" reg="Crepidotus">Crepidotus</tp:taxon-name-part></tp:taxon-name></italic> (<tp:taxon-name><tp:taxon-name-part taxon-name-part-type="order">Agaricales</tp:taxon-name-part></tp:taxon-name>, <tp:taxon-name><tp:taxon-name-part taxon-name-part-type="family">Crepidotaceae</tp:taxon-name-part></tp:taxon-name>) findings in China: <italic><tp:taxon-name><tp:taxon-name-part taxon-name-part-type="genus" reg="Crepidotus">Crepidotus</tp:taxon-name-part><tp:taxon-name-part taxon-name-part-type="species" reg="cinereofuscus">cinereofuscus</tp:taxon-name-part></tp:taxon-name></italic> sp. nov. and record of <italic><tp:taxon-name><tp:taxon-name-part taxon-name-part-type="genus" reg="Crepidotus">C.</tp:taxon-name-part><tp:taxon-name-part taxon-name-part-type="species" reg="stenocystis">stenocystis</tp:taxon-name-part></tp:taxon-name></italic></article-title><source>Biodivers Data J</source><day>14</day><month>07</month><year>2025</year><volume>13</volume><pub-id pub-id-type="doi">10.3897/BDJ.13.e153245</pub-id></mixed-citation></tp:treatment-meta><tp:nomenclature><tp:taxon-name>
            <object-id xmlns:xlink="http://www.w3.org/1999/xlink" content-type="arpha" xlink:type="simple">B236FF7F-DDD9-57AD-A820-FFFE5459CA47</object-id>
            <tp:taxon-name-part taxon-name-part-type="genus">Crepidotus</tp:taxon-name-part>
            <tp:taxon-name-part taxon-name-part-type="species">cinereofuscus</tp:taxon-name-part>
            <object-id xmlns:xlink="http://www.w3.org/1999/xlink" xlink:type="simple" object-id-type="MycoBank">856213</object-id>
          </tp:taxon-name><tp:taxon-authority>T. Z. Liu, X. P. Yang &amp; T. Z. Wei</tp:taxon-authority><tp:taxon-status xmlns:xlink="http://www.w3.org/1999/xlink" xlink:type="simple">sp. nov.</tp:taxon-status></tp:nomenclature><tp:treatment-sec sec-type="materials"><title>Materials</title><list list-type="alpha-lower" list-content="occurrences"><list-item><p><bold>Type status:</bold> <named-content xmlns:xlink="http://www.w3.org/1999/xlink" content-type="dwc:typeStatus" xlink:type="simple">Holotype</named-content>. <bold>Occurrence:</bold> occurrenceID: <named-content xmlns:xlink="http://www.w3.org/1999/xlink" content-type="dwc:occurrenceID" xlink:type="simple">B32B0132-CF15-59A3-A87C-47869FB3D0F6</named-content>; <bold>Taxon:</bold> kingdom: <named-content xmlns:xlink="http://www.w3.org/1999/xlink" content-type="dwc:kingdom" xlink:type="simple"><tp:taxon-name><tp:taxon-name-part taxon-name-part-type="kingdom">Fungi</tp:taxon-name-part></tp:taxon-name></named-content>; phylum: <named-content xmlns:xlink="http://www.w3.org/1999/xlink" content-type="dwc:phylum" xlink:type="simple"><tp:taxon-name><tp:taxon-name-part taxon-name-part-type="phylum">Basidiomycota</tp:taxon-name-part></tp:taxon-name></named-content>; class: <named-content xmlns:xlink="http://www.w3.org/1999/xlink" content-type="dwc:class" xlink:type="simple"><tp:taxon-name><tp:taxon-name-part taxon-name-part-type="class">Agaricomycetes</tp:taxon-name-part></tp:taxon-name></named-content>; order: <named-content xmlns:xlink="http://www.w3.org/1999/xlink" content-type="dwc:order" xlink:type="simple"><tp:taxon-name><tp:taxon-name-part taxon-name-part-type="order">Agaricales</tp:taxon-name-part></tp:taxon-name></named-content>; family: <named-content xmlns:xlink="http://www.w3.org/1999/xlink" content-type="dwc:family" xlink:type="simple"><tp:taxon-name><tp:taxon-name-part taxon-name-part-type="family">Crepidotaceae</tp:taxon-name-part></tp:taxon-name></named-content>; genus: <named-content xmlns:xlink="http://www.w3.org/1999/xlink" content-type="dwc:genus" xlink:type="simple"><tp:taxon-name><tp:taxon-name-part taxon-name-part-type="genus">Crepidotus</tp:taxon-name-part></tp:taxon-name></named-content>; subgenus: <named-content xmlns:xlink="http://www.w3.org/1999/xlink" content-type="dwc:subgenus" xlink:type="simple"><tp:taxon-name><tp:taxon-name-part taxon-name-part-type="subgenus">Dochmiopus</tp:taxon-name-part></tp:taxon-name></named-content>; taxonRank: <named-content xmlns:xlink="http://www.w3.org/1999/xlink" content-type="dwc:taxonRank" xlink:type="simple">species</named-content>; <bold>Location:</bold> country: <named-content xmlns:xlink="http://www.w3.org/1999/xlink" content-type="dwc:country" xlink:type="simple">China</named-content>; stateProvince: <named-content xmlns:xlink="http://www.w3.org/1999/xlink" content-type="dwc:stateProvince" xlink:type="simple">Inner Mongolia Autonomous Region</named-content>; county: <named-content xmlns:xlink="http://www.w3.org/1999/xlink" content-type="dwc:county" xlink:type="simple">Chifeng City</named-content>; verbatimLocality: <named-content xmlns:xlink="http://www.w3.org/1999/xlink" content-type="dwc:verbatimLocality" xlink:type="simple">Chifeng University</named-content>; verbatimElevation: <named-content xmlns:xlink="http://www.w3.org/1999/xlink" content-type="dwc:verbatimElevation" xlink:type="simple">585 m</named-content>; verbatimLatitude: <named-content xmlns:xlink="http://www.w3.org/1999/xlink" content-type="dwc:verbatimLatitude" xlink:type="simple">42°14′33″ N</named-content>; verbatimLongitude: <named-content xmlns:xlink="http://www.w3.org/1999/xlink" content-type="dwc:verbatimLongitude" xlink:type="simple">118°54′40″ E</named-content>; <bold>Identification:</bold> identifiedBy: <named-content xmlns:xlink="http://www.w3.org/1999/xlink" content-type="dwc:identifiedBy" xlink:type="simple">TieZhi Liu</named-content>; <bold>Event:</bold> year: <named-content xmlns:xlink="http://www.w3.org/1999/xlink" content-type="dwc:year" xlink:type="simple">2022</named-content>; month: <named-content xmlns:xlink="http://www.w3.org/1999/xlink" content-type="dwc:month" xlink:type="simple">July</named-content>; day: <named-content xmlns:xlink="http://www.w3.org/1999/xlink" content-type="dwc:day" xlink:type="simple">7</named-content>; <bold>Record Level:</bold> institutionID: <named-content xmlns:xlink="http://www.w3.org/1999/xlink" content-type="dwc:institutionID" xlink:type="simple">CFSZ</named-content>; collectionID: <named-content xmlns:xlink="http://www.w3.org/1999/xlink" content-type="dwc:collectionID" xlink:type="simple">CFSZ 24821</named-content></p></list-item><list-item><p><bold>Type status:</bold> <named-content xmlns:xlink="http://www.w3.org/1999/xlink" content-type="dwc:typeStatus" xlink:type="simple">Other material</named-content>. <bold>Occurrence:</bold> occurrenceID: <named-content xmlns:xlink="http://www.w3.org/1999/xlink" content-type="dwc:occurrenceID" xlink:type="simple">C95E606E-E92A-5F10-9847-394B136EB38C</named-content>; <bold>Taxon:</bold> kingdom: <named-content xmlns:xlink="http://www.w3.org/1999/xlink" content-type="dwc:kingdom" xlink:type="simple"><tp:taxon-name><tp:taxon-name-part taxon-name-part-type="kingdom">Fungi</tp:taxon-name-part></tp:taxon-name></named-content>; phylum: <named-content xmlns:xlink="http://www.w3.org/1999/xlink" content-type="dwc:phylum" xlink:type="simple"><tp:taxon-name><tp:taxon-name-part taxon-name-part-type="phylum">Basidiomycota</tp:taxon-name-part></tp:taxon-name></named-content>; class: <named-content xmlns:xlink="http://www.w3.org/1999/xlink" content-type="dwc:class" xlink:type="simple"><tp:taxon-name><tp:taxon-name-part taxon-name-part-type="class">Agaricomycetes</tp:taxon-name-part></tp:taxon-name></named-content>; order: <named-content xmlns:xlink="http://www.w3.org/1999/xlink" content-type="dwc:order" xlink:type="simple"><tp:taxon-name><tp:taxon-name-part taxon-name-part-type="order">Agaricales</tp:taxon-name-part></tp:taxon-name></named-content>; family: <named-content xmlns:xlink="http://www.w3.org/1999/xlink" content-type="dwc:family" xlink:type="simple"><tp:taxon-name><tp:taxon-name-part taxon-name-part-type="family">Crepidotaceae</tp:taxon-name-part></tp:taxon-name></named-content>; genus: <named-content xmlns:xlink="http://www.w3.org/1999/xlink" content-type="dwc:genus" xlink:type="simple"><tp:taxon-name><tp:taxon-name-part taxon-name-part-type="genus">Crepidotus</tp:taxon-name-part></tp:taxon-name></named-content>; subgenus: <named-content xmlns:xlink="http://www.w3.org/1999/xlink" content-type="dwc:subgenus" xlink:type="simple"><tp:taxon-name><tp:taxon-name-part taxon-name-part-type="subgenus">Dochmiopus</tp:taxon-name-part></tp:taxon-name></named-content>; taxonRank: <named-content xmlns:xlink="http://www.w3.org/1999/xlink" content-type="dwc:taxonRank" xlink:type="simple">species</named-content>; <bold>Location:</bold> country: <named-content xmlns:xlink="http://www.w3.org/1999/xlink" content-type="dwc:country" xlink:type="simple">China</named-content>; stateProvince: <named-content xmlns:xlink="http://www.w3.org/1999/xlink" content-type="dwc:stateProvince" xlink:type="simple">Inner Mongolia Autonomous Region</named-content>; county: <named-content xmlns:xlink="http://www.w3.org/1999/xlink" content-type="dwc:county" xlink:type="simple">Chifeng City</named-content>; verbatimLocality: <named-content xmlns:xlink="http://www.w3.org/1999/xlink" content-type="dwc:verbatimLocality" xlink:type="simple">Chifeng University</named-content>; verbatimElevation: <named-content xmlns:xlink="http://www.w3.org/1999/xlink" content-type="dwc:verbatimElevation" xlink:type="simple">583 m</named-content>; verbatimLatitude: <named-content xmlns:xlink="http://www.w3.org/1999/xlink" content-type="dwc:verbatimLatitude" xlink:type="simple">42°14′33″ N</named-content>; verbatimLongitude: <named-content xmlns:xlink="http://www.w3.org/1999/xlink" content-type="dwc:verbatimLongitude" xlink:type="simple">118°54′40″ E</named-content>; <bold>Identification:</bold> identifiedBy: <named-content xmlns:xlink="http://www.w3.org/1999/xlink" content-type="dwc:identifiedBy" xlink:type="simple">TieZhi Liu</named-content>; <bold>Event:</bold> year: <named-content xmlns:xlink="http://www.w3.org/1999/xlink" content-type="dwc:year" xlink:type="simple">2022</named-content>; month: <named-content xmlns:xlink="http://www.w3.org/1999/xlink" content-type="dwc:month" xlink:type="simple">July</named-content>; day: <named-content xmlns:xlink="http://www.w3.org/1999/xlink" content-type="dwc:day" xlink:type="simple">7</named-content>; <bold>Record Level:</bold> institutionID: <named-content xmlns:xlink="http://www.w3.org/1999/xlink" content-type="dwc:institutionID" xlink:type="simple">CFSZ</named-content>; collectionID: <named-content xmlns:xlink="http://www.w3.org/1999/xlink" content-type="dwc:collectionID" xlink:type="simple">CFSZ 24838</named-content></p></list-item><list-item><p><bold>Type status:</bold> <named-content xmlns:xlink="http://www.w3.org/1999/xlink" content-type="dwc:typeStatus" xlink:type="simple">Other material</named-content>. <bold>Occurrence:</bold> occurrenceID: <named-content xmlns:xlink="http://www.w3.org/1999/xlink" content-type="dwc:occurrenceID" xlink:type="simple">55CCEAEB-ECD8-599B-975F-6C14047D92AF</named-content>; <bold>Taxon:</bold> kingdom: <named-content xmlns:xlink="http://www.w3.org/1999/xlink" content-type="dwc:kingdom" xlink:type="simple"><tp:taxon-name><tp:taxon-name-part taxon-name-part-type="kingdom">Fungi</tp:taxon-name-part></tp:taxon-name></named-content>; phylum: <named-content xmlns:xlink="http://www.w3.org/1999/xlink" content-type="dwc:phylum" xlink:type="simple"><tp:taxon-name><tp:taxon-name-part taxon-name-part-type="phylum">Basidiomycota</tp:taxon-name-part></tp:taxon-name></named-content>; class: <named-content xmlns:xlink="http://www.w3.org/1999/xlink" content-type="dwc:class" xlink:type="simple"><tp:taxon-name><tp:taxon-name-part taxon-name-part-type="class">Agaricomycetes</tp:taxon-name-part></tp:taxon-name></named-content>; order: <named-content xmlns:xlink="http://www.w3.org/1999/xlink" content-type="dwc:order" xlink:type="simple"><tp:taxon-name><tp:taxon-name-part taxon-name-part-type="order">Agaricales</tp:taxon-name-part></tp:taxon-name></named-content>; family: <named-content xmlns:xlink="http://www.w3.org/1999/xlink" content-type="dwc:family" xlink:type="simple"><tp:taxon-name><tp:taxon-name-part taxon-name-part-type="family">Crepidotaceae</tp:taxon-name-part></tp:taxon-name></named-content>; genus: <named-content xmlns:xlink="http://www.w3.org/1999/xlink" content-type="dwc:genus" xlink:type="simple"><tp:taxon-name><tp:taxon-name-part taxon-name-part-type="genus">Crepidotus</tp:taxon-name-part></tp:taxon-name></named-content>; subgenus: <named-content xmlns:xlink="http://www.w3.org/1999/xlink" content-type="dwc:subgenus" xlink:type="simple"><tp:taxon-name><tp:taxon-name-part taxon-name-part-type="subgenus">Dochmiopus</tp:taxon-name-part></tp:taxon-name></named-content>; taxonRank: <named-content xmlns:xlink="http://www.w3.org/1999/xlink" content-type="dwc:taxonRank" xlink:type="simple">species</named-content>; <bold>Location:</bold> country: <named-content xmlns:xlink="http://www.w3.org/1999/xlink" content-type="dwc:country" xlink:type="simple">China</named-content>; stateProvince: <named-content xmlns:xlink="http://www.w3.org/1999/xlink" content-type="dwc:stateProvince" xlink:type="simple">Shandong Province</named-content>; county: <named-content xmlns:xlink="http://www.w3.org/1999/xlink" content-type="dwc:county" xlink:type="simple">Tai’an City</named-content>; verbatimLocality: <named-content xmlns:xlink="http://www.w3.org/1999/xlink" content-type="dwc:verbatimLocality" xlink:type="simple">Taishan Natural Sight</named-content>; verbatimElevation: <named-content xmlns:xlink="http://www.w3.org/1999/xlink" content-type="dwc:verbatimElevation" xlink:type="simple">1473 m</named-content>; <bold>Identification:</bold> identifiedBy: <named-content xmlns:xlink="http://www.w3.org/1999/xlink" content-type="dwc:identifiedBy" xlink:type="simple">Menghui Han, Renxiu Wei, and Qin Na</named-content>; <bold>Event:</bold> year: <named-content xmlns:xlink="http://www.w3.org/1999/xlink" content-type="dwc:year" xlink:type="simple">2023</named-content>; month: <named-content xmlns:xlink="http://www.w3.org/1999/xlink" content-type="dwc:month" xlink:type="simple">August</named-content>; day: <named-content xmlns:xlink="http://www.w3.org/1999/xlink" content-type="dwc:day" xlink:type="simple">17</named-content>; <bold>Record Level:</bold> institutionID: <named-content xmlns:xlink="http://www.w3.org/1999/xlink" content-type="dwc:institutionID" xlink:type="simple">FFAAS</named-content>; collectionID: <named-content xmlns:xlink="http://www.w3.org/1999/xlink" content-type="dwc:collectionID" xlink:type="simple">FFAAS0367</named-content></p></list-item></list></tp:treatment-sec><tp:treatment-sec sec-type="Description"><title>Description</title><p><bold>Pileus</bold> 10–35 mm, attached laterally, sometimes dorsally to the substratum, ungulate to conchoid when young, *Lavender Grey (XLIII49'''<italic>f</italic>) to Greyish Lavender (XLIII57'''<italic>f</italic>), when mature flabelliform, semicircular to petaloid, plane, at the centre Dark Slate-Violet (1) (XLIII7'''<italic>k</italic>), Deep Purplish Grey (LIII67'''''<italic>i</italic>) to Light Neutral Grey (LIII NEUTRAL GREY<italic>b</italic>), gradually paler from centre to margin, margin White (LIII), margin incurved and glabrescent in all stages; pubescence white, dense near the point of attachment, gradually sparse towards the edge when young, when mature, few and scattered, more or less forming scales; dry, not hygrophanous, non-striated; <bold>Lamellae</bold> 15–25 mm, <italic>L</italic> = 9–16, <italic>l</italic> = 1–7, adnexed to adnate, subventricose, edge smooth; White (LIII) when young, becoming Ivory Yellow (XXX21''<italic>f</italic>) to Brownish-Olive (XXX19''<italic>m</italic>), darker in the centre and paler to the margin when mature. <bold>Stipe</bold> present, cylindrical, at times as a lateral knob or covered by lamellae. <bold>Context</bold> thin (&lt; 5 mm thick), but thicker near the stipe, White (LIII). <bold>Odour</bold> and <bold>taste</bold> not distinctive (Fig. <xref ref-type="fig" rid="F12579132">1</xref>).</p><p><bold>Basidiospores</bold> [167/3/2] (6.9)7.4–8.0–8.7(9.3) × (4.3)4.5–4.8–5.4(5.8) μm, Q = (1.52)1.55–1.76(1.86), Q<sub>m</sub> = 1.66 ± 0.065, [HOLOTYPE [128/2/1] (7.1)7.6–8.0–8.6(9.3) × (4.3)4.5–4.8–5.4(5.8) μm, Q = (1.52)1.56–1.76(1.78), Q<sub>m</sub> = 1.66 ± 0.064], ellipsoid to oblong in lateral view, ellipsoid to ovoid in frontal view, yellow to ochre in 5% KOH aqueous solution, smooth, slightly thick-walled, sometimes with granular contents (under oil). <bold>Basidia</bold> 24–32 × 7.2–8.7 μm, clavate, 4–spored, rarely 2–spored, sterigmata 2.2–5.2 μm long, thin-walled (&lt; 0.5 μm thick), hyaline. <bold>Pleurocystidia</bold> absent. <bold>Cheilocystidia</bold> 31–50 × 6.8–15.7 μm, clavate, apex rounded, occasionally segmented and bifurcate, middle portion more or less ventricose, constricted to base, hyaline, thin-walled (&lt; 0.5 μm thick). <bold>Pileipellis</bold> a rectocutis, composed of densely arranged cylindrical hyphae, parallel, 4.1–6.7 μm wide, thin- to thick-walled (0.3–0.9 μm), grey extracellular pigment deposits are present in the upper layer, a few hyphae encrusted, non-gelatinised. <bold>Lamellae trama</bold> subregular, composed of subparallel cylindrical hyphae, 7–15 μm diam., subregular, non-gelatinised. Clamp connections present in all tissue (Figs <xref ref-type="fig" rid="F12530204">2</xref>, <xref ref-type="fig" rid="F12530219">3</xref>).</p></tp:treatment-sec><tp:treatment-sec sec-type="Diagnosis"><title>Diagnosis</title><p>Pileus dusky grey to purplish-grey, covered with white pubescence, more or less forming scales, not hygrophanous, non-striated; basidiospores ellipsoid to oblong, smooth, clamp connections present. Differs from <italic><tp:taxon-name><tp:taxon-name-part taxon-name-part-type="genus" reg="Crepidotus">C.</tp:taxon-name-part><tp:taxon-name-part taxon-name-part-type="species" reg="occidentalis">occidentalis</tp:taxon-name-part></tp:taxon-name></italic> Hesler &amp; A.H. Sm. by dusky grey to purplish-grey pileus, lamellae edge smooth and wider cheilocystidia.</p></tp:treatment-sec><tp:treatment-sec sec-type="Etymology"><title>Etymology</title><p>The epithet “<italic><tp:taxon-name><tp:taxon-name-part taxon-name-part-type="genus" reg="Crepidotus"/><tp:taxon-name-part taxon-name-part-type="species" reg="cinereofuscus">cinereofuscus</tp:taxon-name-part></tp:taxon-name></italic>” combines the Latin adjective “<italic>cinereus</italic>” and “<italic>fuscus</italic>”. This name describes the colour of the pileus, which is dusky grey to purplish-grey.</p></tp:treatment-sec><tp:treatment-sec sec-type="Ecology"><title>Ecology</title><p>Solitary or scattered on soil or soil-covered rock surface.</p></tp:treatment-sec><tp:treatment-sec sec-type="Notes"><title>Notes</title><p>According to the classification proposed by Consiglio and Setti, <italic><tp:taxon-name><tp:taxon-name-part taxon-name-part-type="genus" reg="Crepidotus">C.</tp:taxon-name-part><tp:taxon-name-part taxon-name-part-type="species" reg="cinereofuscus">cinereofuscus</tp:taxon-name-part></tp:taxon-name></italic> is classified into <tp:taxon-name><tp:taxon-name-part taxon-name-part-type="genus" reg="Crepidotus">C.</tp:taxon-name-part><tp:taxon-name-part taxon-name-part-type="infraspecific-rank">subg.</tp:taxon-name-part><tp:taxon-name-part taxon-name-part-type="subgenus" reg="Dochmiopus">Dochmiopus</tp:taxon-name-part><tp:taxon-name-part taxon-name-part-type="infraspecific-rank">sect.</tp:taxon-name-part><tp:taxon-name-part taxon-name-part-type="section" reg="Autochthoni">Autochthoni</tp:taxon-name-part></tp:taxon-name>, based on its smooth basidiospores and the presence of clamp connections (<xref ref-type="bibr" rid="B12532355">Consiglio and Setti 2008</xref>). This section currently comprises seven species: <italic><tp:taxon-name><tp:taxon-name-part taxon-name-part-type="genus" reg="Crepidotus">C.</tp:taxon-name-part><tp:taxon-name-part taxon-name-part-type="species" reg="autochthonus">autochthonus</tp:taxon-name-part></tp:taxon-name></italic> J.E. Lange, <italic><tp:taxon-name><tp:taxon-name-part taxon-name-part-type="genus" reg="Crepidotus">C.</tp:taxon-name-part><tp:taxon-name-part taxon-name-part-type="species" reg="wasseri">wasseri</tp:taxon-name-part></tp:taxon-name></italic> Kapitonov, Biketova, Zmitr. &amp; Á. Kovács, <italic><tp:taxon-name><tp:taxon-name-part taxon-name-part-type="genus" reg="Crepidotus">C.</tp:taxon-name-part><tp:taxon-name-part taxon-name-part-type="species" reg="novae-zealandiae">novae-zealandiae</tp:taxon-name-part></tp:taxon-name></italic> Pilát, <italic><tp:taxon-name><tp:taxon-name-part taxon-name-part-type="genus" reg="Crepidotus">C.</tp:taxon-name-part><tp:taxon-name-part taxon-name-part-type="species" reg="tortus">tortus</tp:taxon-name-part></tp:taxon-name></italic> A.M. Kumar &amp; C.K. Pradeep, <italic><tp:taxon-name><tp:taxon-name-part taxon-name-part-type="genus" reg="Crepidotus">C.</tp:taxon-name-part><tp:taxon-name-part taxon-name-part-type="species" reg="trichocraspedotus">trichocraspedotus</tp:taxon-name-part></tp:taxon-name></italic> T. Bau &amp; Y.P. Ge, <italic><tp:taxon-name><tp:taxon-name-part taxon-name-part-type="genus" reg="Crepidotus">C.</tp:taxon-name-part><tp:taxon-name-part taxon-name-part-type="species" reg="occidentalis">occidentalis</tp:taxon-name-part></tp:taxon-name></italic> and <italic><tp:taxon-name><tp:taxon-name-part taxon-name-part-type="genus" reg="Crepidotus">C.</tp:taxon-name-part><tp:taxon-name-part taxon-name-part-type="species" reg="lamellomaculatus">lamellomaculatus</tp:taxon-name-part></tp:taxon-name></italic> M.H. Han, Q. Na, Y.P. Hu &amp; Y.P. Ge. Amongst these, only <italic><tp:taxon-name><tp:taxon-name-part taxon-name-part-type="genus" reg="Crepidotus">C.</tp:taxon-name-part><tp:taxon-name-part taxon-name-part-type="species" reg="occidentalis">occidentalis</tp:taxon-name-part></tp:taxon-name></italic> and <italic><tp:taxon-name><tp:taxon-name-part taxon-name-part-type="genus" reg="Crepidotus">C.</tp:taxon-name-part><tp:taxon-name-part taxon-name-part-type="species" reg="autochthonus">autochthonus</tp:taxon-name-part></tp:taxon-name></italic> exhibit a slightly grey pileus, while the remaining species are characterised by white to pale yellow pileus, clearly distinguishing them from <italic><tp:taxon-name><tp:taxon-name-part taxon-name-part-type="genus" reg="Crepidotus">C.</tp:taxon-name-part><tp:taxon-name-part taxon-name-part-type="species" reg="cinereofuscus">cinereofuscus</tp:taxon-name-part></tp:taxon-name></italic>, which has a silver-grey to pale brownish-grey pileus (<xref ref-type="bibr" rid="B12532394">Hesler and Smith 1965</xref>, <xref ref-type="bibr" rid="B12532499">Senn-Irlet 1995</xref>, <xref ref-type="bibr" rid="B12532355">Consiglio and Setti 2008</xref>). Additionally, <italic><tp:taxon-name><tp:taxon-name-part taxon-name-part-type="genus" reg="Crepidotus">C.</tp:taxon-name-part><tp:taxon-name-part taxon-name-part-type="species" reg="occidentalis">occidentalis</tp:taxon-name-part></tp:taxon-name></italic> differs from <italic><tp:taxon-name><tp:taxon-name-part taxon-name-part-type="genus" reg="Crepidotus">C.</tp:taxon-name-part><tp:taxon-name-part taxon-name-part-type="species" reg="cinereofuscus">cinereofuscus</tp:taxon-name-part></tp:taxon-name></italic> by its fimbriated lamellae edge, wider cheilocystidia and a cutis pileipellis composed of long, straight and slender hyphae (<xref ref-type="bibr" rid="B12532394">Hesler and Smith 1965</xref>, <xref ref-type="bibr" rid="B12532545">Krisai-Greilhuber et al. 2002</xref>). <italic><tp:taxon-name><tp:taxon-name-part taxon-name-part-type="genus" reg="Crepidotus">C.</tp:taxon-name-part><tp:taxon-name-part taxon-name-part-type="species" reg="autochthonus">autochthonus</tp:taxon-name-part></tp:taxon-name></italic> can be distinguished by its gelatinised pileipellis and cream-white, light yellow to silvery-grey pileus, which is lighter in colour than that of <italic><tp:taxon-name><tp:taxon-name-part taxon-name-part-type="genus" reg="Crepidotus">C.</tp:taxon-name-part><tp:taxon-name-part taxon-name-part-type="species" reg="cinereofuscus">cinereofuscus</tp:taxon-name-part></tp:taxon-name></italic> (<xref ref-type="bibr" rid="B12532355">Consiglio and Setti 2008</xref>, <xref ref-type="bibr" rid="B12532491">Ge 2017</xref>). Amongst the remaining five species, <italic><tp:taxon-name><tp:taxon-name-part taxon-name-part-type="genus" reg="Crepidotus">C.</tp:taxon-name-part><tp:taxon-name-part taxon-name-part-type="species" reg="cinereofuscus">cinereofuscus</tp:taxon-name-part></tp:taxon-name></italic> can be readily differentiated not only by its distinct pileus colouration, but also by its microscopic characteristics. Microscopically, <italic><tp:taxon-name><tp:taxon-name-part taxon-name-part-type="genus" reg="Crepidotus">C.</tp:taxon-name-part><tp:taxon-name-part taxon-name-part-type="species" reg="wasseri">wasseri</tp:taxon-name-part></tp:taxon-name></italic> and <italic><tp:taxon-name><tp:taxon-name-part taxon-name-part-type="genus" reg="Crepidotus">C.</tp:taxon-name-part><tp:taxon-name-part taxon-name-part-type="species" reg="lamellomaculatus">lamellomaculatus</tp:taxon-name-part></tp:taxon-name></italic> possess narrowly lageniform cheilocystidia with ventricose middle part, whereas <italic><tp:taxon-name><tp:taxon-name-part taxon-name-part-type="genus" reg="Crepidotus">C.</tp:taxon-name-part><tp:taxon-name-part taxon-name-part-type="species" reg="tortus">tortus</tp:taxon-name-part></tp:taxon-name></italic> and <italic><tp:taxon-name><tp:taxon-name-part taxon-name-part-type="genus" reg="Crepidotus">C.</tp:taxon-name-part><tp:taxon-name-part taxon-name-part-type="species" reg="trichocraspedotus">trichocraspedotus</tp:taxon-name-part></tp:taxon-name></italic> exibit irregularly strangulated, vine-shaped cheilocystidia (<xref ref-type="bibr" rid="B12532385">Ge and Bau 2020</xref>, <xref ref-type="bibr" rid="B12532572">Kapitonov VI 2021</xref>, <xref ref-type="bibr" rid="B12534140">Kumar et al. 2022</xref>, <xref ref-type="bibr" rid="B12532757">Han et al. 2024</xref>). The pileipellis of <italic><tp:taxon-name><tp:taxon-name-part taxon-name-part-type="genus" reg="Crepidotus">C.</tp:taxon-name-part><tp:taxon-name-part taxon-name-part-type="species" reg="wasseri">wasseri</tp:taxon-name-part></tp:taxon-name></italic> and <italic><tp:taxon-name><tp:taxon-name-part taxon-name-part-type="genus" reg="Crepidotus">C.</tp:taxon-name-part><tp:taxon-name-part taxon-name-part-type="species" reg="trichocraspedotus">trichocraspedotus</tp:taxon-name-part></tp:taxon-name></italic> are a trichoderm, <italic><tp:taxon-name><tp:taxon-name-part taxon-name-part-type="genus" reg="Crepidotus">C.</tp:taxon-name-part><tp:taxon-name-part taxon-name-part-type="species" reg="lamellomaculatus">lamellomaculatus</tp:taxon-name-part></tp:taxon-name></italic> is a tomentum, <italic><tp:taxon-name><tp:taxon-name-part taxon-name-part-type="genus" reg="Crepidotus">C.</tp:taxon-name-part><tp:taxon-name-part taxon-name-part-type="species" reg="tortus">tortus</tp:taxon-name-part></tp:taxon-name></italic> is a cutis, while <italic><tp:taxon-name><tp:taxon-name-part taxon-name-part-type="genus" reg="Crepidotus">C.</tp:taxon-name-part><tp:taxon-name-part taxon-name-part-type="species" reg="cinereofuscus">cinereofuscus</tp:taxon-name-part></tp:taxon-name></italic> is a rectocutis pileipellis (<xref ref-type="bibr" rid="B12532385">Ge and Bau 2020</xref>, <xref ref-type="bibr" rid="B12532572">Kapitonov VI 2021</xref>, <xref ref-type="bibr" rid="B12534140">Kumar et al. 2022</xref>, <xref ref-type="bibr" rid="B12532757">Han et al. 2024</xref>). In addition, <italic><tp:taxon-name><tp:taxon-name-part taxon-name-part-type="genus" reg="Crepidotus">C.</tp:taxon-name-part><tp:taxon-name-part taxon-name-part-type="species" reg="novae-zealandiae">novae-zealandiae</tp:taxon-name-part></tp:taxon-name></italic> has a gelatinised pileus and a fimbriated lamellae edge, whereas <italic><tp:taxon-name><tp:taxon-name-part taxon-name-part-type="genus" reg="Crepidotus">C.</tp:taxon-name-part><tp:taxon-name-part taxon-name-part-type="species" reg="cinereofuscus">cinereofuscus</tp:taxon-name-part></tp:taxon-name></italic> lacks gelatinisation and possesses a smooth lamellae edge (<xref ref-type="bibr" rid="B12532731">Horak 2018</xref>). Phylogenetically, <italic><tp:taxon-name><tp:taxon-name-part taxon-name-part-type="genus" reg="Crepidotus">C.</tp:taxon-name-part><tp:taxon-name-part taxon-name-part-type="species" reg="cinereofuscus">cinereofuscus</tp:taxon-name-part></tp:taxon-name></italic> is closely related to <italic><tp:taxon-name><tp:taxon-name-part taxon-name-part-type="genus" reg="Crepidotus">C.</tp:taxon-name-part><tp:taxon-name-part taxon-name-part-type="species" reg="iqbalii">iqbalii</tp:taxon-name-part></tp:taxon-name></italic> A. Izhar, Usman &amp; Khalid and <italic><tp:taxon-name><tp:taxon-name-part taxon-name-part-type="genus" reg="Crepidotus">C.</tp:taxon-name-part><tp:taxon-name-part taxon-name-part-type="species" reg="subfulviceps">subfulviceps</tp:taxon-name-part></tp:taxon-name></italic> (Murrill) Aime, Vila &amp; P.-A. Moreau. However, both <italic><tp:taxon-name><tp:taxon-name-part taxon-name-part-type="genus" reg="Crepidotus">C.</tp:taxon-name-part><tp:taxon-name-part taxon-name-part-type="species" reg="iqbalii">iqbalii</tp:taxon-name-part></tp:taxon-name></italic> and <italic><tp:taxon-name><tp:taxon-name-part taxon-name-part-type="genus" reg="Crepidotus">C.</tp:taxon-name-part><tp:taxon-name-part taxon-name-part-type="species" reg="subfulviceps">subfulviceps</tp:taxon-name-part></tp:taxon-name></italic> can be clearly distinguished by their distinct stipe and yellow coloured pileus, contrasting with the sessile, silver-grey to pale brownish-grey pileus of <italic><tp:taxon-name><tp:taxon-name-part taxon-name-part-type="genus" reg="Crepidotus">C.</tp:taxon-name-part><tp:taxon-name-part taxon-name-part-type="species" reg="cinereofuscus">cinereofuscus</tp:taxon-name-part></tp:taxon-name></italic>.</p><p>The specimen <italic>FFAAS</italic>0367, collected from Shandong Province, differs from those collected in the Inner Mongolia Autonomous Region by its basidiospores dimensions. The basidiospores of <italic>FFAAS</italic>0367 are (6.7)6.9–7.7–8.5(8.8) × (4.7)4.8–5.3–6.1(6.2) μm, Q = (1.33)1.36–1.55(1.58), Q<sub>m</sub> = 1.45 ± 0.065, narrower than the Inner Mongolia Autonomous Region specimens. Nevertheless, based on the phylogenetic analyses and morphological characteristics, we consider the specimens from Shandong Province and Inner Mongolia Autonomous Region to represent the same species. Given the comparatively more humid climate of Shandong Province and the observation that the Shandong specimen appeared to be at an earlier developmental stage, we hypothesise that climatic conditions and developmental stages may influence basidiospore dimensions. Further, more specimens from diverse regions are required to substantiate this hypothesis.</p></tp:treatment-sec><tp:treatment-sec><!--Section generated to contain objects referenced in tp:taxon-treatment.--><fig id="F12579132" position="float" orientation="portrait"><object-id xmlns:xlink="http://www.w3.org/1999/xlink" content-type="arpha" xlink:type="simple">027AAD63-5F85-57B0-B3B8-2FA177562FB4</object-id><object-id xmlns:xlink="http://www.w3.org/1999/xlink" content-type="doi" xlink:type="simple">10.3897/BDJ.13.e153245.figure1</object-id><label>Figure 1.</label><caption><p>Fresh basidiomata of <italic><tp:taxon-name><tp:taxon-name-part taxon-name-part-type="genus" reg="Crepidotus">Crepidotus</tp:taxon-name-part><tp:taxon-name-part taxon-name-part-type="species" reg="cinereofuscus">cinereofuscus</tp:taxon-name-part></tp:taxon-name></italic> sp. nov. Bars: <bold>a</bold>–<bold>c</bold> = 10 mm. Photos by Tiezhi Liu.</p></caption><graphic xmlns:xlink="http://www.w3.org/1999/xlink" xlink:href="bdj-13-e153245-g001.jpg" position="float" id="oo_1244296.jpg" orientation="portrait" xlink:type="simple"><uri content-type="original_file" xlink:type="simple">https://binary.pensoft.net/fig/1244296</uri></graphic></fig><fig id="F12530204" position="float" orientation="portrait"><object-id xmlns:xlink="http://www.w3.org/1999/xlink" content-type="arpha" xlink:type="simple">4830CB6C-C177-51B5-8BDD-85E3099D6ACD</object-id><object-id xmlns:xlink="http://www.w3.org/1999/xlink" content-type="doi" xlink:type="simple">10.3897/BDJ.13.e153245.figure6</object-id><label>Figure 2.</label><caption><p>Microscopic features of <italic><tp:taxon-name><tp:taxon-name-part taxon-name-part-type="genus" reg="Crepidotus">Crepidotus</tp:taxon-name-part><tp:taxon-name-part taxon-name-part-type="species" reg="cinereofuscus">cinereofuscus</tp:taxon-name-part></tp:taxon-name></italic> (CFSZ 24821, Holotype). <bold>a</bold>–<bold>f</bold> Lateral view of basidiospores; <bold>g</bold>, <bold>h</bold> Basidia; <bold>i</bold>–<bold>r</bold> Cheilocystidia; <bold>s</bold> Lamellae trama; <bold>t</bold> Pileipellis. Bars: <bold>a</bold>–<bold>f</bold> = 5 μm; <bold>g</bold>–<bold>h</bold> = 10 μm; <bold>i</bold>–<bold>r</bold> = 20 μm; <bold>s</bold>–<bold>t</bold> = 50 μm. Structures on <bold>a</bold>–<bold>f</bold> were rehydrated in 5% KOH aqueous solution and <bold>g</bold>–<bold>t</bold> were stained in 1% Congo red aqueous solution. Anatomical examination by Menghui Han.</p></caption><graphic xmlns:xlink="http://www.w3.org/1999/xlink" xlink:href="bdj-13-e153245-g002.jpg" position="float" id="oo_1234045.jpg" orientation="portrait" xlink:type="simple"><uri content-type="original_file" xlink:type="simple">https://binary.pensoft.net/fig/1234045</uri></graphic></fig><fig id="F12530219" position="float" orientation="portrait"><object-id xmlns:xlink="http://www.w3.org/1999/xlink" content-type="arpha" xlink:type="simple">7ED14EF3-19E0-568C-A83C-BBCA95DCAA15</object-id><object-id xmlns:xlink="http://www.w3.org/1999/xlink" content-type="doi" xlink:type="simple">10.3897/BDJ.13.e153245.figure2</object-id><label>Figure 3.</label><caption><p>Morphological features of <italic><tp:taxon-name><tp:taxon-name-part taxon-name-part-type="genus" reg="Crepidotus">Crepidotus</tp:taxon-name-part><tp:taxon-name-part taxon-name-part-type="species" reg="cinereofuscus">cinereofuscus</tp:taxon-name-part></tp:taxon-name></italic> (CFSZ 24821, Holotype). <bold>a</bold> Basidiomata; <bold>b</bold> Basidiospores; <bold>c</bold> Basidia; <bold>d</bold>, <bold>e</bold> Cheilocystidia; <bold>f</bold> Pileipellis. Bars: <bold>a</bold> = 10 mm; <bold>b</bold> = 5 μm; <bold>c</bold>–<bold>e</bold> = 10 μm; <bold>f</bold> = 20 μm. Drawing by Menghui Han.</p></caption><graphic xmlns:xlink="http://www.w3.org/1999/xlink" xlink:href="bdj-13-e153245-g003.jpg" position="float" id="oo_1234071.jpg" orientation="portrait" xlink:type="simple"><uri content-type="original_file" xlink:type="simple">https://binary.pensoft.net/fig/1234071</uri></graphic></fig></tp:treatment-sec><ref-list><ref id="B12532355"><element-citation xmlns:xlink="http://www.w3.org/1999/xlink" publication-type="book" xlink:type="simple"><person-group person-group-type="author"><name name-style="western"><surname>Consiglio</surname><given-names>Giovanni</given-names></name><name name-style="western"><surname>Setti</surname><given-names>Ledo</given-names></name></person-group><year>2008</year><source>Il genere <italic><tp:taxon-name><tp:taxon-name-part taxon-name-part-type="genus" reg="Crepidotus">Crepidotus</tp:taxon-name-part></tp:taxon-name></italic> in Europa</source><publisher-name>A.M.B. Fondazione Centro Studi Micologici</publisher-name><publisher-loc>Vicenza</publisher-loc><size units="page">344</size></element-citation></ref><ref id="B12532394"><element-citation xmlns:xlink="http://www.w3.org/1999/xlink" publication-type="book" xlink:type="simple"><person-group person-group-type="author"><name name-style="western"><surname>Hesler</surname><given-names>L. R.</given-names></name><name name-style="western"><surname>Smith</surname><given-names>A. H.</given-names></name></person-group><year>1965</year><source>North American species of <italic><tp:taxon-name><tp:taxon-name-part taxon-name-part-type="genus" reg="Crepidotus">Crepidotus</tp:taxon-name-part></tp:taxon-name></italic></source><publisher-name>Hafner Publishing Company</publisher-name><publisher-loc>NewYork</publisher-loc><size units="page">168</size></element-citation></ref><ref id="B12532499"><element-citation xmlns:xlink="http://www.w3.org/1999/xlink" publication-type="article" xlink:type="simple"><person-group person-group-type="author"><name name-style="western"><surname>Senn-Irlet</surname></name></person-group><year>1995</year><article-title>The genus <italic><tp:taxon-name><tp:taxon-name-part taxon-name-part-type="genus" reg="Crepidotus">Crepidotus</tp:taxon-name-part></tp:taxon-name></italic> (Fr.) Staude in Europe</article-title><source>Persoonia</source><volume>16</volume><fpage>1</fpage><lpage>80</lpage></element-citation></ref><ref id="B12532545"><element-citation xmlns:xlink="http://www.w3.org/1999/xlink" publication-type="article" xlink:type="simple"><person-group person-group-type="author"><name name-style="western"><surname>Krisai-Greilhuber</surname><given-names>Irmgard</given-names></name><name name-style="western"><surname>Senn-Irlet</surname><given-names>Béatrice</given-names></name><name name-style="western"><surname>Voglmayr</surname><given-names>Hermann</given-names></name></person-group><year>2002</year><article-title>Notes on <italic><tp:taxon-name><tp:taxon-name-part taxon-name-part-type="genus" reg="Crepidotus">Crepidotus</tp:taxon-name-part></tp:taxon-name></italic> from Mexico and the South-eastern USA</article-title><source>Persoonia - Molecular Phylogeny and Evolution of <tp:taxon-name><tp:taxon-name-part taxon-name-part-type="kingdom">Fungi</tp:taxon-name-part></tp:taxon-name></source><volume>17</volume><issue>4</issue><fpage>515</fpage><lpage>539</lpage></element-citation></ref><ref id="B12532491"><element-citation xmlns:xlink="http://www.w3.org/1999/xlink" publication-type="thesis" xlink:type="simple"><person-group person-group-type="author"><name name-style="western"><surname>Ge</surname><given-names>Yupeng</given-names></name></person-group><year>2017</year><source>Taxonomy and phylogeny of <tp:taxon-name><tp:taxon-name-part taxon-name-part-type="family">Crepidotaceae</tp:taxon-name-part></tp:taxon-name> in China</source><publisher-name>Jilin Agricultural University</publisher-name><publisher-loc>Changchun</publisher-loc><size units="page">204</size><uri xlink:type="simple">https://kns.cnki.net/KCMS/detail/detail.aspx?dbcode=CDFD&amp;dbname=CDFDLAST2018&amp;filename=1017842504.nh&amp;v=</uri></element-citation></ref><ref id="B12532385"><element-citation xmlns:xlink="http://www.w3.org/1999/xlink" publication-type="article" xlink:type="simple"><person-group person-group-type="author"><name name-style="western"><surname>Ge</surname><given-names>Yupeng</given-names></name><name name-style="western"><surname>Bau</surname><given-names>Tolgor</given-names></name></person-group><year>2020</year><article-title>Descriptions of six new species of <italic><tp:taxon-name><tp:taxon-name-part taxon-name-part-type="genus" reg="Crepidotus">Crepidotus</tp:taxon-name-part></tp:taxon-name></italic> from China</article-title><source>Mycosystema</source><volume>39</volume><issue>2</issue><fpage>238</fpage><lpage>255</lpage><pub-id pub-id-type="doi">10.13346/j.mycosystema.190345</pub-id></element-citation></ref><ref id="B12532572"><element-citation xmlns:xlink="http://www.w3.org/1999/xlink" publication-type="article" xlink:type="simple"><person-group person-group-type="author"><name name-style="western"><surname>Kapitonov VI</surname></name></person-group><year>2021</year><article-title><italic><tp:taxon-name><tp:taxon-name-part taxon-name-part-type="genus" reg="Crepidotus">Crepidotus</tp:taxon-name-part><tp:taxon-name-part taxon-name-part-type="species" reg="wasseri">wasseri</tp:taxon-name-part></tp:taxon-name></italic> Kapitonov, Biketova, Zmitrovich &amp; Á. Kovács, sp. nov.</article-title><source>Persoonia - Molecular Phylogeny and Evolution of <tp:taxon-name><tp:taxon-name-part taxon-name-part-type="kingdom">Fungi</tp:taxon-name-part></tp:taxon-name></source><volume>46</volume><fpage>434</fpage><lpage>435</lpage></element-citation></ref><ref id="B12534140"><element-citation xmlns:xlink="http://www.w3.org/1999/xlink" publication-type="article" xlink:type="simple"><person-group person-group-type="author"><name name-style="western"><surname>Kumar</surname><given-names>A. Manoj</given-names></name><name name-style="western"><surname>Pradeep</surname><given-names>C. K.</given-names></name><name name-style="western"><surname>Aime</surname><given-names>M. Catherine</given-names></name></person-group><year>2022</year><article-title>New species and new records of <italic><tp:taxon-name><tp:taxon-name-part taxon-name-part-type="genus" reg="Crepidotus">Crepidotus</tp:taxon-name-part></tp:taxon-name></italic> (<tp:taxon-name><tp:taxon-name-part taxon-name-part-type="family">Crepidotaceae</tp:taxon-name-part></tp:taxon-name>) from India</article-title><source>Mycological Progress</source><volume>21</volume><issue>1</issue><fpage>311</fpage><lpage>326</lpage><pub-id pub-id-type="doi">10.1007/s11557-021-01751-3</pub-id></element-citation></ref><ref id="B12532757"><element-citation xmlns:xlink="http://www.w3.org/1999/xlink" publication-type="article" xlink:type="simple"><person-group person-group-type="author"><name name-style="western"><surname>Han</surname><given-names>Menghui</given-names></name><name name-style="western"><surname>Na</surname><given-names>Qin</given-names></name><name name-style="western"><surname>Wei</surname><given-names>Renxiu</given-names></name><name name-style="western"><surname>Zeng</surname><given-names>Hui</given-names></name><name name-style="western"><surname>Hu</surname><given-names>Yaping</given-names></name><name name-style="western"><surname>Zhang</surname><given-names>Libo</given-names></name><name name-style="western"><surname>Du</surname><given-names>Jinhong</given-names></name><name name-style="western"><surname>Zou</surname><given-names>Li</given-names></name><name name-style="western"><surname>Tang</surname><given-names>Weimin</given-names></name><name name-style="western"><surname>Cheng</surname><given-names>Xianhao</given-names></name><name name-style="western"><surname>Ge</surname><given-names>Yupeng</given-names></name></person-group><year>2024</year><article-title>Phylogenetic and morphological perspectives on <tp:taxon-name><tp:taxon-name-part taxon-name-part-type="genus" reg="Crepidotus">Crepidotus</tp:taxon-name-part><tp:taxon-name-part taxon-name-part-type="infraspecific-rank">subg.</tp:taxon-name-part><tp:taxon-name-part taxon-name-part-type="subgenus" reg="Dochmiopus">Dochmiopus</tp:taxon-name-part></tp:taxon-name>: Exploratively unveiling hidden diversity in China</article-title><source>Journal of <tp:taxon-name><tp:taxon-name-part taxon-name-part-type="kingdom">Fungi</tp:taxon-name-part></tp:taxon-name></source><volume>10</volume><issue>10</issue><fpage>710</fpage><pub-id pub-id-type="doi">10.3390/jof10100710</pub-id></element-citation></ref><ref id="B12532731"><element-citation xmlns:xlink="http://www.w3.org/1999/xlink" publication-type="book" xlink:type="simple"><person-group person-group-type="author"><name name-style="western"><surname>Horak</surname><given-names>Egon</given-names></name></person-group><year>2018</year><source><tp:taxon-name><tp:taxon-name-part taxon-name-part-type="kingdom">Fungi</tp:taxon-name-part></tp:taxon-name> of New Zealand volume 6 <tp:taxon-name><tp:taxon-name-part taxon-name-part-type="order">Agaricales</tp:taxon-name-part></tp:taxon-name> (<tp:taxon-name><tp:taxon-name-part taxon-name-part-type="phylum">Basidiomycota</tp:taxon-name-part></tp:taxon-name>) of New Zealand 2 brown spored genera</source><publisher-name>Westerdijk Fungal Biodiversity Institute</publisher-name><publisher-loc>Utrecht</publisher-loc><size units="page">205</size></element-citation></ref></ref-list></tp:taxon-treatment>
