# Supplementary material for: New Crepidotus (Agaricales, Crepidotaceae) findings in China: Crepidotuscinereofuscus sp. nov. and record of C.stenocystis
Source: Biodivers Data J. 2025 Jul 14;13:e153245. doi: 10.3897/BDJ.13.e153245 (PMC12280969; doi:10.3897/BDJ.13.e153245)
Supplement: XML Treatment for Crepidotus stenocystis [file BDJ.13.e153245-treatment2.xml]

<!DOCTYPE tp:taxon-treatment
  PUBLIC "-//TaxonX//DTD Taxonomic Treatment Publishing DTD v0 20100105//EN" "tax-treatment-NSO.dtd">
<tp:taxon-treatment xmlns:tp="http://www.plazi.org/taxpub"><tp:treatment-meta><mixed-citation publication-type="journal"><person-group><name><surname>Yang</surname><given-names>Xiaopo</given-names></name><name><surname>Han</surname><given-names>Menghui</given-names></name><name><surname>Wei</surname><given-names>Tiezheng</given-names></name><name><surname>Liu</surname><given-names>TieZhi</given-names></name></person-group><article-title>New <italic><tp:taxon-name><tp:taxon-name-part taxon-name-part-type="genus" reg="Crepidotus">Crepidotus</tp:taxon-name-part></tp:taxon-name></italic> (<tp:taxon-name><tp:taxon-name-part taxon-name-part-type="order">Agaricales</tp:taxon-name-part></tp:taxon-name>, <tp:taxon-name><tp:taxon-name-part taxon-name-part-type="family">Crepidotaceae</tp:taxon-name-part></tp:taxon-name>) findings in China: <italic><tp:taxon-name><tp:taxon-name-part taxon-name-part-type="genus" reg="Crepidotus">Crepidotus</tp:taxon-name-part><tp:taxon-name-part taxon-name-part-type="species" reg="cinereofuscus">cinereofuscus</tp:taxon-name-part></tp:taxon-name></italic> sp. nov. and record of <italic><tp:taxon-name><tp:taxon-name-part taxon-name-part-type="genus" reg="Crepidotus">C.</tp:taxon-name-part><tp:taxon-name-part taxon-name-part-type="species" reg="stenocystis">stenocystis</tp:taxon-name-part></tp:taxon-name></italic></article-title><source>Biodivers Data J</source><day>14</day><month>07</month><year>2025</year><volume>13</volume><pub-id pub-id-type="doi">10.3897/BDJ.13.e153245</pub-id></mixed-citation></tp:treatment-meta><tp:nomenclature><tp:taxon-name>
            <object-id xmlns:xlink="http://www.w3.org/1999/xlink" content-type="arpha" xlink:type="simple">92BF45A8-7F81-596F-B2B3-C5B77FBD0BA6</object-id>
            <tp:taxon-name-part taxon-name-part-type="genus">Crepidotus</tp:taxon-name-part>
            <tp:taxon-name-part taxon-name-part-type="species">stenocystis</tp:taxon-name-part>
          </tp:taxon-name><tp:taxon-authority>Pouzar, 2005</tp:taxon-authority></tp:nomenclature><tp:treatment-sec sec-type="materials"><title>Materials</title><list list-type="alpha-lower" list-content="occurrences"><list-item><p><bold>Type status:</bold> <named-content xmlns:xlink="http://www.w3.org/1999/xlink" content-type="dwc:typeStatus" xlink:type="simple">Other material</named-content>. <bold>Occurrence:</bold> occurrenceID: <named-content xmlns:xlink="http://www.w3.org/1999/xlink" content-type="dwc:occurrenceID" xlink:type="simple">5B34AB0C-F649-5C02-B6B6-BFA9E9FD2C98</named-content>; <bold>Taxon:</bold> kingdom: <named-content xmlns:xlink="http://www.w3.org/1999/xlink" content-type="dwc:kingdom" xlink:type="simple"><tp:taxon-name><tp:taxon-name-part taxon-name-part-type="kingdom">Fungi</tp:taxon-name-part></tp:taxon-name></named-content>; phylum: <named-content xmlns:xlink="http://www.w3.org/1999/xlink" content-type="dwc:phylum" xlink:type="simple"><tp:taxon-name><tp:taxon-name-part taxon-name-part-type="phylum">Basidiomycota</tp:taxon-name-part></tp:taxon-name></named-content>; class: <named-content xmlns:xlink="http://www.w3.org/1999/xlink" content-type="dwc:class" xlink:type="simple"><tp:taxon-name><tp:taxon-name-part taxon-name-part-type="class">Agaricomycetes</tp:taxon-name-part></tp:taxon-name></named-content>; order: <named-content xmlns:xlink="http://www.w3.org/1999/xlink" content-type="dwc:order" xlink:type="simple"><tp:taxon-name><tp:taxon-name-part taxon-name-part-type="order">Agaricales</tp:taxon-name-part></tp:taxon-name></named-content>; family: <named-content xmlns:xlink="http://www.w3.org/1999/xlink" content-type="dwc:family" xlink:type="simple"><tp:taxon-name><tp:taxon-name-part taxon-name-part-type="family">Crepidotaceae</tp:taxon-name-part></tp:taxon-name></named-content>; genus: <named-content xmlns:xlink="http://www.w3.org/1999/xlink" content-type="dwc:genus" xlink:type="simple"><tp:taxon-name><tp:taxon-name-part taxon-name-part-type="genus">Crepidotus</tp:taxon-name-part></tp:taxon-name></named-content>; taxonRank: <named-content xmlns:xlink="http://www.w3.org/1999/xlink" content-type="dwc:taxonRank" xlink:type="simple">species</named-content>; <bold>Location:</bold> country: <named-content xmlns:xlink="http://www.w3.org/1999/xlink" content-type="dwc:country" xlink:type="simple">China</named-content>; stateProvince: <named-content xmlns:xlink="http://www.w3.org/1999/xlink" content-type="dwc:stateProvince" xlink:type="simple">Inner Mongolia Autonomous Region</named-content>; county: <named-content xmlns:xlink="http://www.w3.org/1999/xlink" content-type="dwc:county" xlink:type="simple">Chifeng City</named-content>; verbatimLocality: <named-content xmlns:xlink="http://www.w3.org/1999/xlink" content-type="dwc:verbatimLocality" xlink:type="simple">Hexigten Banner, Bayan Aobao National Nature Reserve</named-content>; <bold>Identification:</bold> identifiedBy: <named-content xmlns:xlink="http://www.w3.org/1999/xlink" content-type="dwc:identifiedBy" xlink:type="simple">TieZhi Liu</named-content>; <bold>Event:</bold> year: <named-content xmlns:xlink="http://www.w3.org/1999/xlink" content-type="dwc:year" xlink:type="simple">2007</named-content>; month: <named-content xmlns:xlink="http://www.w3.org/1999/xlink" content-type="dwc:month" xlink:type="simple">August</named-content>; day: <named-content xmlns:xlink="http://www.w3.org/1999/xlink" content-type="dwc:day" xlink:type="simple">21</named-content>; <bold>Record Level:</bold> institutionID: <named-content xmlns:xlink="http://www.w3.org/1999/xlink" content-type="dwc:institutionID" xlink:type="simple">CFSZ</named-content>; collectionID: <named-content xmlns:xlink="http://www.w3.org/1999/xlink" content-type="dwc:collectionID" xlink:type="simple">CFSZ 3210</named-content></p></list-item></list></tp:treatment-sec><tp:treatment-sec sec-type="Description"><title>Description</title><p><bold>Pileus</bold> 10–30 (90) mm, attached laterally, semicircular when young, White (LIII) to *Cream Colour (XVI19'<italic>f</italic>), when mature flabelliform to petaloid, nearly applanate, Old Gold (XVI19'<italic>i</italic>) to Buffy Citrine (XVI19'<italic>k</italic>), at times Saccardo's Olive (XVI19'<italic>m</italic>) by basidiospores depositing on surface, margin incurved in all stages; surface pubescent when young, silky when mature, dry, not hygrophanous, non-striated; dense pubescence near the point of attachment. <bold>Lamellae</bold> 15–25 mm, <italic>L</italic> = 19–27, <italic>l</italic> = 3–7, adnexed to subdecurrent, subventricose, edge smooth, *Cream Colour (XVI19'<italic>f</italic>), edge *Wood Brown (XL17''') to Buffy Brown (XL17'''<italic>i</italic>). <bold>Stipe</bold> as a lateral knob, White (LIII). <bold>Context</bold> White (LIII), thicker near the base, fragile in texture. <bold>Odour</bold> and <bold>taste</bold> not distinctive. (Fig. <xref ref-type="fig" rid="F12579155">4</xref>)</p><p><bold>Basidiospores</bold> [110/3/1] (5.5)5.8–6.2–6.7(7.2) × (5.2)5.3–5.8–6.4(6.9) μm, Q = (1.01)1.02–1.13(1.15), Q<sub>m</sub>= 1.08 ± 0.03, globose to nearly globose in lateral view, yellowish-brown in 5% KOH aqueous solution, verrucose (ornamentation type IV, Giovanni (2008)), usually containing an oil drop (under oil). <bold>Basidia</bold> 20–27 × 6.8–9.5 μm, clavate, 4–spored, rarely 2–spored, sterigmata 2.4–5.7 μm long, thin-walled (&lt; 0.5 μm thick), hyaline. <bold>Pleurocystidia</bold> absent. <bold>Cheilocystidia</bold> 40–66 × 7.3–10.2 μm, narrowly utriform to lageniform, elongated, sometimes near capitate, occasionally bifurcate, thin-walled (&lt; 0.5 μm thick), hyaline. <bold>Pileipellis</bold> a trichoderm, composed of nearly parallel arranged cylindrical hyphae, 6–11 μm diam., thin-walled; the terminal or middle cells sometimes differentiate into slender cylindrical hyphae, 3–6 μm diam., colourless to yellowish, oblique to erect, forming pubescence in pileus surface. <bold>Lamellae trama</bold> irregular, composed of interwoven hyphae, 10–21 μm diam. Clamp connections present in all tissues (Figs <xref ref-type="fig" rid="F12530750">5</xref>, <xref ref-type="fig" rid="F12530752">6</xref>).</p></tp:treatment-sec><tp:treatment-sec sec-type="Distribution"><title>Distribution</title><p>China, Czechia, Slovakia, Finland, Switzerland, Germany, United States.</p></tp:treatment-sec><tp:treatment-sec sec-type="Ecology"><title>Ecology</title><p>Solitary or scattered on decaying wood or dead branches of <italic><tp:taxon-name><tp:taxon-name-part taxon-name-part-type="genus" reg="Picea">Picea</tp:taxon-name-part><tp:taxon-name-part taxon-name-part-type="species" reg="meyeri">meyeri</tp:taxon-name-part></tp:taxon-name></italic>.</p></tp:treatment-sec><tp:treatment-sec sec-type="Notes"><title>Notes</title><p>According to the classification of Consiglio and Setti, <italic><tp:taxon-name><tp:taxon-name-part taxon-name-part-type="genus" reg="Crepidotus">C.</tp:taxon-name-part><tp:taxon-name-part taxon-name-part-type="species" reg="stenocystis">stenocystis</tp:taxon-name-part></tp:taxon-name></italic> is classified as <tp:taxon-name><tp:taxon-name-part taxon-name-part-type="genus" reg="Crepidotus">C.</tp:taxon-name-part><tp:taxon-name-part taxon-name-part-type="infraspecific-rank">subg.</tp:taxon-name-part><tp:taxon-name-part taxon-name-part-type="subgenus" reg="Dochmiopus">Dochmiopus</tp:taxon-name-part><tp:taxon-name-part taxon-name-part-type="infraspecific-rank">sect.</tp:taxon-name-part><tp:taxon-name-part taxon-name-part-type="section" reg="Sphaeruli">Sphaeruli</tp:taxon-name-part></tp:taxon-name>, based on its subglobose, verrucose basidiospores and the presence of clamp connections (<xref ref-type="bibr" rid="B12532355">Consiglio and Setti 2008</xref>). Within this section, <italic><tp:taxon-name><tp:taxon-name-part taxon-name-part-type="genus" reg="Crepidotus">C.</tp:taxon-name-part><tp:taxon-name-part taxon-name-part-type="species" reg="stenocystis">stenocystis</tp:taxon-name-part></tp:taxon-name></italic> closely resembles <italic><tp:taxon-name><tp:taxon-name-part taxon-name-part-type="genus" reg="Crepidotus">C.</tp:taxon-name-part><tp:taxon-name-part taxon-name-part-type="species" reg="applanatus">applanatus</tp:taxon-name-part></tp:taxon-name></italic> (Pers.) P. Kumm., but <italic><tp:taxon-name><tp:taxon-name-part taxon-name-part-type="genus" reg="Crepidotus">C.</tp:taxon-name-part><tp:taxon-name-part taxon-name-part-type="species" reg="applanatus">applanatus</tp:taxon-name-part></tp:taxon-name></italic> differs by possessing translucent pileus, white lamellae edge and a cutis pileipellis (<xref ref-type="bibr" rid="B12532499">Senn-Irlet 1995</xref>). Initial studies of <italic><tp:taxon-name><tp:taxon-name-part taxon-name-part-type="genus" reg="Crepidotus">C.</tp:taxon-name-part><tp:taxon-name-part taxon-name-part-type="species" reg="stenocystis">stenocystis</tp:taxon-name-part></tp:taxon-name></italic> were based on European specimens, with the species first described by Zdeněk Pouzar in 2005 from specimens collected in the Czech Republic (now Czechia) (<xref ref-type="bibr" rid="B12532554">Pouzar 2005</xref>). Subsequently, Consiglio and Setti considered <italic><tp:taxon-name><tp:taxon-name-part taxon-name-part-type="genus" reg="Crepidotus">C.</tp:taxon-name-part><tp:taxon-name-part taxon-name-part-type="species" reg="stenocystis">stenocystis</tp:taxon-name-part></tp:taxon-name></italic> to be a synonym of <tp:taxon-name><tp:taxon-name-part taxon-name-part-type="genus" reg="Crepidotus">C.</tp:taxon-name-part><tp:taxon-name-part taxon-name-part-type="species" reg="malachius">malachius</tp:taxon-name-part><tp:taxon-name-part taxon-name-part-type="infraspecific-rank">var.</tp:taxon-name-part><tp:taxon-name-part taxon-name-part-type="variety" reg="trichifer">trichifer</tp:taxon-name-part></tp:taxon-name> (<italic><tp:taxon-name><tp:taxon-name-part taxon-name-part-type="genus" reg="Crepidotus">C.</tp:taxon-name-part><tp:taxon-name-part taxon-name-part-type="species" reg="malachius">malachius</tp:taxon-name-part></tp:taxon-name></italic> Sacc.) (<xref ref-type="bibr" rid="B12532355">Consiglio and Setti 2008</xref>). However, based on combined phylogenetic and morphological analyses, Jančovičová et al. treated <italic><tp:taxon-name><tp:taxon-name-part taxon-name-part-type="genus" reg="Crepidotus">C.</tp:taxon-name-part><tp:taxon-name-part taxon-name-part-type="species" reg="stenocystis">stenocystis</tp:taxon-name-part></tp:taxon-name></italic> as a distinct and valid taxonomic different from <italic><tp:taxon-name><tp:taxon-name-part taxon-name-part-type="genus" reg="Crepidotus">C.</tp:taxon-name-part><tp:taxon-name-part taxon-name-part-type="species" reg="malachius">malachius</tp:taxon-name-part></tp:taxon-name></italic>; we also agree with their view (<xref ref-type="bibr" rid="B12532372">Jančovičová et al. 2017</xref>). A notable macroscopic difference has been observed between European and Chinese specimens. According to the original descriptions of the European specimens, Jančovičová et al. considered the pileus of <italic><tp:taxon-name><tp:taxon-name-part taxon-name-part-type="genus" reg="Crepidotus">C.</tp:taxon-name-part><tp:taxon-name-part taxon-name-part-type="species" reg="stenocystis">stenocystis</tp:taxon-name-part></tp:taxon-name></italic> to be hygrophanous (<xref ref-type="bibr" rid="B12532372">Jančovičová et al. 2017</xref>). In contrast, our examination of Chinese specimens indicate a non-hygrophanous pileus. Despite this discrepancy, we regard our specimens as <italic><tp:taxon-name><tp:taxon-name-part taxon-name-part-type="genus" reg="Crepidotus">C.</tp:taxon-name-part><tp:taxon-name-part taxon-name-part-type="species" reg="stenocystis">stenocystis</tp:taxon-name-part></tp:taxon-name></italic>, attributing the observed difference to environmental factors. Previous studies have noted <italic><tp:taxon-name><tp:taxon-name-part taxon-name-part-type="genus" reg="Crepidotus">C.</tp:taxon-name-part><tp:taxon-name-part taxon-name-part-type="species" reg="stenocystis">stenocystis</tp:taxon-name-part></tp:taxon-name></italic> prefers humid climates, whereas our specimens were collected from the Inner Mongolia Autonomous Region, a region characterised by a comparatively arid climate, which may cause the non-hygrophanous pileus (<xref ref-type="bibr" rid="B12532554">Pouzar 2005</xref>, <xref ref-type="bibr" rid="B12532372">Jančovičová et al. 2017</xref>). In the phylogenetic tree, our sequence clustered with European specimens in a well-supported clade. Additionally, Jančovičová et al. described <italic><tp:taxon-name><tp:taxon-name-part taxon-name-part-type="genus" reg="Crepidotus">C.</tp:taxon-name-part><tp:taxon-name-part taxon-name-part-type="species" reg="stenocystis">stenocystis</tp:taxon-name-part></tp:taxon-name></italic> possessing pileocystidia to be terminal cells that have not yet differentiated into slender cylindrical hyphae. Our specimen is similar to those studied by Jančovičová et al. in other macroscopical and microscopical characteristics, especially basidiospore and cheilocystidia.</p></tp:treatment-sec><tp:treatment-sec><!--Section generated to contain objects referenced in tp:taxon-treatment.--><fig id="F12579155" position="float" orientation="portrait"><object-id xmlns:xlink="http://www.w3.org/1999/xlink" content-type="arpha" xlink:type="simple">5D3D9DB4-5DA6-5816-A966-0F36E7B7E42D</object-id><object-id xmlns:xlink="http://www.w3.org/1999/xlink" content-type="doi" xlink:type="simple">10.3897/BDJ.13.e153245.figure2</object-id><label>Figure 4.</label><caption><p>Fresh basidiomata of <italic><tp:taxon-name><tp:taxon-name-part taxon-name-part-type="genus" reg="Crepidotus">Crepidotus</tp:taxon-name-part><tp:taxon-name-part taxon-name-part-type="species" reg="stenocystis">stenocystis</tp:taxon-name-part></tp:taxon-name></italic>. Bars: <bold>a</bold>–<bold>d</bold> = 5 mm. Photos by Tiezhi Liu.</p></caption><graphic xmlns:xlink="http://www.w3.org/1999/xlink" xlink:href="bdj-13-e153245-g004.jpg" position="float" id="oo_1244310.jpg" orientation="portrait" xlink:type="simple"><uri content-type="original_file" xlink:type="simple">https://binary.pensoft.net/fig/1244310</uri></graphic></fig><fig id="F12530750" position="float" orientation="portrait"><object-id xmlns:xlink="http://www.w3.org/1999/xlink" content-type="arpha" xlink:type="simple">CB9E0648-7258-56CF-A9B8-338D96B8FFD9</object-id><object-id xmlns:xlink="http://www.w3.org/1999/xlink" content-type="doi" xlink:type="simple">10.3897/BDJ.13.e153245.figure4</object-id><label>Figure 5.</label><caption><p>Microscopic features of <italic><tp:taxon-name><tp:taxon-name-part taxon-name-part-type="genus" reg="Crepidotus">Crepidotus</tp:taxon-name-part><tp:taxon-name-part taxon-name-part-type="species" reg="stenocystis">stenocystis</tp:taxon-name-part></tp:taxon-name></italic> (CFSZ 3210). <bold>a</bold>–<bold>f</bold> Lateral view of basidiospores; <bold>g</bold>, <bold>h</bold> Basidia; <bold>i</bold>–<bold>r</bold> Cheilocystidia; <bold>s</bold> Lamellae trama; <bold>t</bold> Pileipellis. Bars: <bold>a</bold>–<bold>f</bold> = 5 μm; <bold>g</bold>–<bold>h</bold> = 10 μm; <bold>i</bold>–<bold>r</bold> = 20 μm; <bold>s</bold>–<bold>t</bold> = 50 μm. Structures <bold>a</bold>–<bold>f</bold> were rehydrated in 5% KOH aqueous solution and <bold>g</bold>-<bold>t</bold> were stained in 1% Congo red aqueous solution. Anatomical examination by Menghui Han.</p></caption><graphic xmlns:xlink="http://www.w3.org/1999/xlink" xlink:href="bdj-13-e153245-g005.jpg" position="float" id="oo_1234287.jpg" orientation="portrait" xlink:type="simple"><uri content-type="original_file" xlink:type="simple">https://binary.pensoft.net/fig/1234287</uri></graphic></fig><fig id="F12530752" position="float" orientation="portrait"><object-id xmlns:xlink="http://www.w3.org/1999/xlink" content-type="arpha" xlink:type="simple">BFA2AFC5-FE6D-58D0-8A24-9E300DB60826</object-id><object-id xmlns:xlink="http://www.w3.org/1999/xlink" content-type="doi" xlink:type="simple">10.3897/BDJ.13.e153245.figure6</object-id><label>Figure 6.</label><caption><p>Morphological features of <italic><tp:taxon-name><tp:taxon-name-part taxon-name-part-type="genus" reg="Crepidotus">Crepidotus</tp:taxon-name-part><tp:taxon-name-part taxon-name-part-type="species" reg="stenocystis">stenocystis</tp:taxon-name-part></tp:taxon-name></italic> (CFSZ 3210). <bold>a</bold> Basidiomata; <bold>b</bold> Basidiospores; <bold>c</bold> Basidia; <bold>d</bold>, <bold>e</bold> Cheilocystidia; <bold>f</bold> Pileipellis. Bars: <bold>a</bold> = 10 mm; <bold>b</bold>, <bold>d</bold> = 10 μm; <bold>c</bold> = 5 μm; <bold>e</bold> = 20 μm. Drawing by Menghui Han.</p></caption><graphic xmlns:xlink="http://www.w3.org/1999/xlink" xlink:href="bdj-13-e153245-g006.jpg" position="float" id="oo_1234288.jpg" orientation="portrait" xlink:type="simple"><uri content-type="original_file" xlink:type="simple">https://binary.pensoft.net/fig/1234288</uri></graphic></fig></tp:treatment-sec><ref-list><ref id="B12532355"><element-citation xmlns:xlink="http://www.w3.org/1999/xlink" publication-type="book" xlink:type="simple"><person-group person-group-type="author"><name name-style="western"><surname>Consiglio</surname><given-names>Giovanni</given-names></name><name name-style="western"><surname>Setti</surname><given-names>Ledo</given-names></name></person-group><year>2008</year><source>Il genere <italic><tp:taxon-name><tp:taxon-name-part taxon-name-part-type="genus" reg="Crepidotus">Crepidotus</tp:taxon-name-part></tp:taxon-name></italic> in Europa</source><publisher-name>A.M.B. Fondazione Centro Studi Micologici</publisher-name><publisher-loc>Vicenza</publisher-loc><size units="page">344</size></element-citation></ref><ref id="B12532499"><element-citation xmlns:xlink="http://www.w3.org/1999/xlink" publication-type="article" xlink:type="simple"><person-group person-group-type="author"><name name-style="western"><surname>Senn-Irlet</surname></name></person-group><year>1995</year><article-title>The genus <italic><tp:taxon-name><tp:taxon-name-part taxon-name-part-type="genus" reg="Crepidotus">Crepidotus</tp:taxon-name-part></tp:taxon-name></italic> (Fr.) Staude in Europe</article-title><source>Persoonia</source><volume>16</volume><fpage>1</fpage><lpage>80</lpage></element-citation></ref><ref id="B12532554"><element-citation xmlns:xlink="http://www.w3.org/1999/xlink" publication-type="article" xlink:type="simple"><person-group person-group-type="author"><name name-style="western"><surname>Pouzar</surname><given-names>Zdeněk</given-names></name></person-group><year>2005</year><article-title>Notes on some European species of the genus <italic><tp:taxon-name><tp:taxon-name-part taxon-name-part-type="genus" reg="Crepidotus">Crepidotus</tp:taxon-name-part></tp:taxon-name></italic> (<tp:taxon-name><tp:taxon-name-part taxon-name-part-type="order">Agaricales</tp:taxon-name-part></tp:taxon-name>).</article-title><source>Czech Mycology</source><volume>57</volume><issue>3-4</issue><fpage>299</fpage><lpage>305</lpage><uri xlink:type="simple">http://www.czechmycology.org/doi/cmy.57309.php</uri><pub-id pub-id-type="doi">10.33585/cmy.57309</pub-id></element-citation></ref><ref id="B12532372"><element-citation xmlns:xlink="http://www.w3.org/1999/xlink" publication-type="article" xlink:type="simple"><person-group person-group-type="author"><name name-style="western"><surname>Jančovičová</surname><given-names>Soňa</given-names></name><name name-style="western"><surname>Adamčík</surname><given-names>Slavomír</given-names></name><name name-style="western"><surname>Looney</surname><given-names>Brian P.</given-names></name><name name-style="western"><surname>Caboň</surname><given-names>Miroslav</given-names></name><name name-style="western"><surname>Čaplovičová</surname><given-names>Mária</given-names></name><name name-style="western"><surname>Kopáni</surname><given-names>Martin</given-names></name><name name-style="western"><surname>Pennycook</surname><given-names>Shaun R.</given-names></name><name name-style="western"><surname>Adamčíková</surname><given-names>Katarína</given-names></name></person-group><year>2017</year><article-title>Delimitation of European <italic><tp:taxon-name><tp:taxon-name-part taxon-name-part-type="genus" reg="Crepidotus">Crepidotus</tp:taxon-name-part><tp:taxon-name-part taxon-name-part-type="species" reg="stenocystis">stenocystis</tp:taxon-name-part></tp:taxon-name></italic> as different from the North American species <italic><tp:taxon-name><tp:taxon-name-part taxon-name-part-type="genus" reg="Crepidotus">C.</tp:taxon-name-part><tp:taxon-name-part taxon-name-part-type="species" reg="brunnescens">brunnescens</tp:taxon-name-part></tp:taxon-name></italic> (<tp:taxon-name><tp:taxon-name-part taxon-name-part-type="family">Inocybaceae</tp:taxon-name-part></tp:taxon-name>, <tp:taxon-name><tp:taxon-name-part taxon-name-part-type="order">Agaricales</tp:taxon-name-part></tp:taxon-name>)</article-title><source>Phytotaxa</source><volume>328</volume><issue>2</issue><fpage>127</fpage><uri xlink:type="simple">https://biotaxa.org/Phytotaxa/article/view/phytotaxa.328.2.3</uri><pub-id pub-id-type="doi">10.11646/phytotaxa.328.2.3</pub-id></element-citation></ref></ref-list></tp:taxon-treatment>
